# Supplementary material for: Development and evaluation of multiepitope fusion proteins for serological diagnosis of animal brucellosis
Source: Microbiol Spectr. 2025 Sep 30;13(11):e00516-25. doi: 10.1128/spectrum.00516-25 (PMC12584648; doi:10.1128/spectrum.00516-25)
Supplement: Data S2 — Raw data for I-ELISA. [file spectrum.00516-25-s0002.xlsx]

## Sheet: Positive sera of ruminants
Supporting information 4: Raw data for I-ELISA.
Nu.	Fusion Protein 1			Mean	Fusion Protein 2			Mean	LPS			Mean	Rose Bengale Ag			Mean
1	0.981	0.8518	0.9126	0.915133	1.0056	1.1169	1.3486	1.15703	0.7953	0.7944	0.7838	0.791167	0.5497	0.5445	0.557	0.5504
2	0.4218	0.4148	0.3704	0.402333	1.3944	1.1974	1.2124	1.26807	0.9535	0.9232	0.9209	0.932533	0.6778	0.7186	0.7391	0.711833
3	0.7564	0.761	0.7146	0.744	0.9905	0.9296	0.9247	0.948267	0.7102	0.6281	0.7189	0.685733	0.3565	0.3783	0.3849	0.373233
4	0.5992	0.6062	0.5164	0.573933	1.0745	1.1295	1.2908	1.16493	0.9908	1.0048	0.9899	0.995167	0.6905	0.8032	0.8284	0.774033
5	0.6146	0.7028	0.7088	0.6754	0.7917	0.6024	0.7508	0.714967	0.2853	0.2918	0.3091	0.2954	0.1632	0.1587	0.1769	0.166267
6	0.8466	0.9452	0.8406	0.877467	1.3101	1.0689	1.0707	1.1499	0.86	0.8641	0.913	0.879033	0.1755	0.1911	0.1791	0.1819
7	1.0678	0.9532	0.9468	0.989267	0.8442	0.6384	0.6654	0.716	1.1978	1.188	1.2752	1.22033	1.0709	1.1202	1.2103	1.1338
8	0.4118	0.3408	0.407	0.386533	0.5646	0.4711	0.469	0.501567	0.9934	1.1523	1.2612	1.13563	1.1906	1.218	1.3155	1.24137
9	0.7236	0.7646	0.7634	0.750533	0.6591	0.6265	0.5677	0.617767	1.2083	1.215	1.2203	1.21453	1.0775	1.0858	1.0889	1.08407
10	0.2618	0.2668	0.282	0.2702	0.9219	0.8166	0.7931	0.843867	1.1589	1.2231	1.1937	1.1919	1.1118	1.1424	1.2132	1.1558
11	0.4068	0.4358	0.5062	0.4496	1.1179	1.0833	1.0945	1.09857	1.1966	1.197	1.2727	1.2221	0.8106	0.8881	0.8805	0.859733
12	0.637	0.7352	0.7602	0.7108	1.4679	1.6972	1.5736	1.57957	1.3555	1.2678	1.2256	1.28297	1.1224	1.1561	1.0579	1.11213
13	1.1854	1.2982	1.2412	1.2416	0.9933	0.9576	0.9912	0.9807	1.2042	1.159	1.2152	1.1928	1.2028	1.2016	1.2195	1.20797
14	1.0176	1.024	1.1242	1.05527	1.2051	1.0549	1.071	1.11033	1.1942	1.2658	1.2306	1.2302	0.9334	0.9053	0.9843	0.941
15	1.5382	1.4262	1.4898	1.48473	0.8439	0.7347	0.7385	0.772367	1.2487	1.3356	1.2426	1.27563	1.0704	1.0257	1.2296	1.10857
16	1.3518	1.3438	1.3534	1.34967	0.5576	0.5079	0.4956	0.520367	1.42	1.3341	1.3627	1.37227	1.2843	1.099	1.251	1.21143
17	0.8552	0.8528	0.9058	0.871267	0.8488	0.7893	0.8456	0.8279	1.8943	1.9468	1.7617	1.8676	1.8303	1.8178	1.9245	1.85753
18	0.36	0.327	0.3532	0.346733	0.7725	0.7186	0.6601	0.717067	1.937	1.8771	1.8508	1.8883	1.7528	1.6705	1.8424	1.75523
19	0.9112	0.867	0.9424	0.906867	1.0231	0.9989	0.9545	0.992167	1.7626	1.7828	1.5752	1.70687	1.5955	1.58	1.6611	1.6122
20	0.6664	0.725	0.7062	0.6992	0.5387	0.4267	0.4361	0.467167	1.7614	1.8252	1.8194	1.802	1.7159	1.715	1.8336	1.75483
21	1.9348	2.0594	1.981	1.99173	1.7049	1.6849	1.6394	1.6764	1.6235	1.5993	1.6412	1.62133	1.5916	1.579	1.6298	1.60013
22	0.4464	0.4496	0.5886	0.494867	0.9839	0.8747	0.8918	0.9168	1.8385	1.7489	1.7192	1.76887	1.5416	1.5278	1.61	1.5598
23	1.215	1.3964	1.3064	1.30593	0.8187	0.7497	0.7557	0.7747	1.6812	1.7193	1.6437	1.6814	1.4139	1.3857	1.4822	1.42727
24	0.5696	0.5188	0.5854	0.557933	0.511	0.538	0.5275	0.5255	1.8053	1.8578	1.8226	1.82857	1.7268	1.7788	1.8111	1.77223
25	0.2666	0.2312	0.2576	0.2518	1.5474	1.5547	1.5131	1.5384	1.5315	1.5869	1.392	1.50347	0.4395	0.4298	0.4066	0.4253
26	0.3938	0.3626	0.432	0.396133	1.0801	0.9986	0.9293	1.00267	1.7549	1.5404	1.7786	1.6913	1.8636	1.5801	1.7734	1.73903
27	0.6078	0.6274	0.7114	0.648867	1.693	1.7126	1.7133	1.7063	1.7326	1.6388	1.8214	1.73093	1.6574	1.7021	1.7041	1.68787
28	1.2256	1.32	1.2318	1.25913	0.5887	0.4834	0.4904	0.520833	1.8961	1.8261	1.7665	1.82957	1.7417	1.7636	1.7413	1.74887
29	1.5564	1.687	1.6992	1.64753	0.888	0.8652	0.8722	0.875133	1.7622	1.6343	1.6643	1.68693	1.6335	1.5894	1.6237	1.61553
30	0.3176	0.2994	0.3108	0.309267	0.5705	0.5282	0.462	0.520233	1.7073	1.8169	1.7298	1.75133	1.6737	1.703	1.7108	1.69583
31	0.762	0.809	0.7608	0.777267	1.2943	1.2177	1.1032	1.20507	1.3743	1.6355	1.5654	1.52507	1.4396	1.4478	1.4546	1.44733
32	0.3548	0.3354	0.311	0.333733	1.5631	1.5789	1.5607	1.56757	1.1712	1.1077	1.0925	1.1238	0.6474	0.6423	0.6256	0.638433
33	0.8982	0.8086	0.8592	0.855333	0.8029	0.7746	0.7144	0.763967	1.8938	1.8488	1.8282	1.85693	1.6993	1.5173	1.5007	1.57243
34	0.842	0.919	0.9558	0.9056	1.4074	1.3566	1.141	1.30167	0.948	1.0104	1.2032	1.05387	0.6517	0.7201	0.8847	0.752167
35	0.9118	1.095	1.0542	1.02033	0.8467	0.8092	0.7658	0.807233	1.7814	1.7699	1.8092	1.78683	1.7793	1.7113	1.7877	1.75943
36	1.2024	1.1288	1.2052	1.1788	0.5712	0.4715	0.4624	0.5017	1.5162	1.557	1.6711	1.58143	1.2202	1.2969	1.2252	1.24743
37	0.9994	0.972	0.9176	0.963	1.0266	1.0367	1.0042	1.0225	1.1619	1.0653	1.1352	1.1208	0.6911	0.688	0.755	0.711367
38	0.3772	0.3804	0.363	0.373533	0.6976	0.7053	0.6675	0.690133	0.9926	0.9464	0.9754	0.971467	0.2485	0.2529	0.2591	0.2535
39	0.9134	0.914	0.9254	0.9176	1.0913	1.0864	1.2425	1.14007	1.8401	1.6923	1.7849	1.77243	1.5864	1.6228	1.6214	1.6102
40	0.7996	0.7684	0.8102	0.792733	0.6293	0.6874	0.7095	0.6754	1.8552	1.8857	1.861	1.8673	1.762	1.789	1.8216	1.79087
41	0.7374	0.7462	0.8018	0.7618	0.6563	0.707	0.7987	0.720667	1.2177	1.2741	1.1878	1.22653	0.9594	1.0013	1.0398	1.00017
42	0.8746	0.8618	0.8384	0.858267	0.9657	0.9324	0.9951	0.9644	1.5865	1.6142	1.7103	1.637	1.3747	1.4183	1.4283	1.4071
43	0.655	0.7258	0.717	0.699267	0.6031	0.6405	0.6178	0.620467	1.5788	1.5976	1.665	1.6138	1.3054	1.2654	1.3854	1.31873
44	1.3646	1.398	1.3282	1.3636	1.0052	0.9552	1.0434	1.00127	1.0129	1.0559	1.0653	1.0447	0.8107	0.805	0.8848	0.8335
45	0.6272	0.6672	0.5642	0.619533	1.1526	1.2257	1.267	1.2151	1.3775	1.425	1.4516	1.41803	1.2963	1.2104	1.347	1.28457
46	1.026	1.116	1.1466	1.0962	0.5061	0.5247	0.5096	0.513467	0.5689	0.5545	0.5376	0.553667	0.4294	0.3826	0.4575	0.423167
47	1.3144	1.2932	1.4112	1.3396	0.6237	0.6031	0.5901	0.605633	1.7488	1.7571	1.8248	1.7769	1.7699	1.749	1.7701	1.763
48	0.6186	0.5772	0.6268	0.607533	0.5366	0.5278	0.5807	0.548367	1.0813	1.0564	1.0766	1.07143	0.9018	0.8656	0.8851	0.884167
49	1.3314	1.4104	1.2886	1.34347	0.6052	0.6094	0.6426	0.619067	1.3257	1.2534	1.2872	1.28877	0.7704	0.7775	0.7916	0.779833
50	0.891	1.0224	0.9386	0.950667	0.5457	0.4641	0.5474	0.519067	0.4934	0.4715	0.4646	0.4765	0.2579	0.282	0.2985	0.279467
51	1.2024	1.2736	1.4044	1.29347	0.6605	0.6346	0.5989	0.631333	1.7894	1.8134	1.6989	1.76723	1.4309	1.4665	1.4864	1.46127
52	0.668	0.6774	0.692	0.679133	0.5985	0.5859	0.6426	0.609	0.6831	0.6603	0.6625	0.668633	0.4951	0.5324	0.5371	0.521533
53	0.5274	0.5918	0.456	0.525067	0.9902	0.9657	1.0854	1.01377	0.6497	0.6509	0.6454	0.648667	0.2554	0.276	0.2863	0.272567
54	0.4024	0.3726	0.347	0.374	0.8922	0.8236	0.6976	0.804467	0.7599	0.7217	0.7175	0.733033	0.4113	0.4294	0.4554	0.432033
55	0.5056	0.4458	0.4738	0.475067	1.5124	1.3832	1.3454	1.41367	0.8382	0.8023	0.8085	0.816333	0.5673	0.5674	0.6772	0.603967
56	0.417	0.4876	0.4642	0.456267	0.5989	0.5915	0.5947	0.595033	1.9976	1.903	1.8489	1.9165	1.7659	1.7722	1.7993	1.77913
57	0.4684	0.4244	0.4526	0.448467	1.3437	1.2894	1.1977	1.27693	1.7937	1.9066	1.8825	1.86093	1.865	1.9276	1.7885	1.86037
58	0.6778	0.6476	0.6176	0.647667	0.6507	0.6696	0.6048	0.6417	1.52	1.5648	1.5473	1.54403	1.227	1.2434	1.3114	1.2606
59	0.6202	0.5962	0.59	0.602133	0.4568	0.4816	0.4491	0.4625	1.5464	1.5599	1.5527	1.553	1.4592	1.3929	1.3638	1.4053
60	0.9028	0.8668	0.8624	0.877333	0.5768	0.5597	0.5401	0.558867	1.8316	1.8858	1.841	1.8528	1.764	1.7746	1.8116	1.7834
61	0.3438	0.3364	0.4338	0.371333	0.6146	0.5558	0.5198	0.5634	1.3318	1.3536	1.3388	1.3414	1.0512	1.1391	1.1938	1.12803
62	0.5976	0.6122	0.6696	0.626467	1.1519	1.1393	1.1155	1.13557	0.7402	0.7054	0.6766	0.7074	0.4133	0.3819	0.4262	0.407133
63	0.9922	0.913	0.913	0.9394	1.8228	1.9499	1.904	1.89223	1.7328	1.7497	1.8374	1.7733	1.7442	1.7189	1.831	1.7647
64	0.876	0.897	0.8744	0.882467	0.6549	0.5898	0.6157	0.620133	0.2242	0.244	0.2309	0.233033	0.2589	0.2473	0.2363	0.2475
65	1.3314	1.4104	1.2886	1.34347	0.6983	0.7151	0.6843	0.699233	2.1361	2.0627	2.0288	2.07587	1.8356	1.7683	1.8582	1.8207
66	0.891	1.0224	0.9386	0.950667	0.5023	0.5429	0.5772	0.5408	0.9662	0.9644	0.9902	0.9736	0.7024	0.6996	0.7466	0.7162
67	1.2024	1.2736	1.4044	1.29347	0.3647	0.3843	0.392	0.380333	1.4876	1.6677	1.3747	1.51	1.2402	1.2052	1.3241	1.2565
68	0.668	0.6774	0.692	0.679133	0.7441	0.7245	0.7347	0.734433	1.9579	1.9724	1.9128	1.9477	1.6691	1.6225	1.67	1.65387
69	0.5274	0.5918	0.456	0.525067	0.4515	0.3962	0.44	0.429233	2.2428	1.9539	2.0729	2.08987	1.9717	1.9178	2.014	1.96783
70	0.6034	0.6056	0.6364	0.615133	1.2635	1.3258	1.3129	1.30073	2.0883	2.0019	2.0509	2.04703	1.9214	1.9047	1.9846	1.9369
71	0.642	0.595	0.5124	0.583133	0.7445	0.7592	0.7613	0.755	1.82	1.704	1.743	1.75567	1.5394	1.5923	1.6503	1.594
72	0.6414	0.6274	0.623	0.6306	1.5659	1.4907	1.4298	1.49547	2.2981	2.3615	2.4769	2.37883	2.0456	1.9718	1.9977	2.00503
73	0.8451	0.879	0.8907	0.8716	0.6797	0.6727	0.6699	0.6741	1.3988	1.4541	1.4946	1.44917	1.2701	1.2324	1.1241	1.20887
74	1.0186	1.0176	1.0298	1.022	0.6293	0.6545	0.6227	0.6355	0.8787	0.8363	0.8946	0.869867	0.6355	0.667	0.6751	0.6592
75	1.0826	1.0821	1.1137	1.0928	0.3969	0.391	0.3833	0.3904	1.8224	1.902	1.876	1.8668	1.5107	1.4887	1.6441	1.54783
76	0.8169	0.8288	0.8683	0.838	0.8005	0.7189	0.7371	0.752167	0.8509	0.8997	0.8507	0.8671	0.743	0.7653	0.7442	0.750833
77	0.6639	0.6763	0.6812	0.6738	0.7518	0.6832	0.7466	0.7272	1.7972	1.8178	1.8232	1.81273	1.7159	1.7373	1.9534	1.8022
78	1.1594	1.1293	1.1545	1.14773	0.6087	0.6227	0.5866	0.606	1.3379	1.3691	1.2811	1.32937	1.1315	1.1151	1.1741	1.14023
79	1.1276	1.1416	1.1288	1.13267	0.9125	0.8887	0.8869	0.896033	0.6917	0.706	0.662	0.686567	0.5039	0.4468	0.5286	0.4931
80	1.1306	1.1831	1.1868	1.16683	0.8544	0.7672	0.8393	0.8203	0.4818	0.5476	0.4729	0.500767	0.1737	0.1548	0.1729	0.167133
81	0.766	0.7827	0.7368	0.761833	0.9541	0.9051	0.987	0.948733	1.0469	1.0435	1.0391	1.04317	0.9451	0.9554	0.9446	0.948367
82	0.5015	0.4945	0.4983	0.4981	0.531	0.4949	0.5044	0.5101	1.2405	1.1384	1.173	1.18397	1.051	1.1357	1.0654	1.08403

## Sheet: Negative sera of ruminants
Supporting information 2: Raw data for I-ELISA.
Nu.	Fusion Protein 1			Mean	Fusion Protein 2			Mean	LPS			Mean	Rose Bengale Ag			Mean
1	0.1862	0.2166	0.1779	0.193567	0.1349	0.1334	0.137	0.1351	0.1131	0.1349	0.1259	0.124633	0.0987	0.1058	0.1058	0.103433
2	0.1085	0.1235	0.1175	0.1165	0.1614	0.1607	0.1568	0.159633	0.7745	0.7412	0.745	0.753567	0.5402	0.5646	0.6389	0.581233
3	0.2006	0.2125	0.1825	0.198533	0.1302	0.1262	0.1356	0.130667	0.2094	0.2166	0.2158	0.213933	0.129	0.1296	0.1257	0.1281
4	0.1401	0.1517	0.125	0.138933	0.0784	0.0729	0.0839	0.0784	0.1559	0.1666	0.1502	0.157567	0.1192	0.1372	0.127	0.1278
5	0.1961	0.1729	0.1492	0.172733	0.1934	0.1886	0.1826	0.1882	0.0897	0.0968	0.0985	0.095	0.0851	0.0868	0.094	0.0886333
6	0.1662	0.1871	0.159	0.170767	0.1479	0.1487	0.1418	0.146133	0.1097	0.1055	0.1041	0.106433	0.1215	0.1266	0.1218	0.1233
7	0.2179	0.2087	0.2168	0.214467	0.0766	0.0763	0.0783	0.0770667	0.0935	0.0937	0.0962	0.0944667	0.0987	0.103	0.1064	0.1027
8	0.1418	0.1651	0.1422	0.1497	0.0973	0.1053	0.1063	0.102967	0.7831	0.7874	0.8514	0.8073	0.2631	0.2643	0.2659	0.264433
9	0.1437	0.1555	0.1537	0.150967	0.1404	0.1459	0.1292	0.1385	0.7705	0.7488	0.7872	0.768833	0.3277	0.342	0.3518	0.3405
10	0.1284	0.1328	0.1146	0.125267	0.0794	0.0787	0.0744	0.0775	0.1575	0.1387	0.1375	0.144567	0.1172	0.1215	0.1267	0.1218
11	0.1747	0.1763	0.1521	0.1677	0.1006	0.1002	0.0927	0.0978333	0.1447	0.135	0.1312	0.136967	0.094	0.1048	0.097	0.0986
12	0.225	0.2054	0.1546	0.195	0.1278	0.1409	0.1458	0.138167	0.2549	0.2506	0.2283	0.2446	0.1614	0.1644	0.1419	0.1559
13	0.3571	0.4379	0.3744	0.3898	0.3911	0.3698	0.3388	0.366567	0.2336	0.2316	0.2289	0.231367	0.1487	0.1448	0.1419	0.145133
14	0.3029	0.3141	0.2574	0.291467	0.3989	0.3967	0.3904	0.395333	0.142	0.1404	0.142	0.141467	0.1054	0.094	0.0883	0.0959
15	0.2696	0.263	0.2419	0.258167	0.2969	0.2729	0.282	0.283933	0.0989	0.0938	0.0986	0.0971	0.0833	0.0836	0.0923	0.0864
16	0.2384	0.2679	0.232	0.2461	0.3846	0.3276	0.3299	0.347367	0.8196	0.7757	0.7723	0.7892	0.3614	0.3393	0.3522	0.350967
17	0.1463	0.1735	0.145	0.154933	0.181	0.1665	0.1835	0.177	0.1724	0.1804	0.174	0.1756	0.1259	0.1228	0.1297	0.126133
18	0.2426	0.2738	0.2228	0.2464	0.1196	0.1166	0.1206	0.118933	0.1301	0.1237	0.1207	0.124833	0.0866	0.0946	0.0967	0.0926333
19	0.3263	0.2246	0.2044	0.251767	0.236	0.2249	0.2388	0.233233	0.088	0.0745	0.0727	0.0784	0.0735	0.0694	0.0779	0.0736
20	0.2473	0.3417	0.3439	0.310967	0.1123	0.0955	0.0936	0.100467	0.0874	0.1055	0.087	0.0933	0.0769	0.0851	0.0808	0.0809333
21	0.1865	0.1844	0.1631	0.178	0.4701	0.488	0.4574	0.471833	0.0849	0.0974	0.0872	0.0898333	0.0783	0.0752	0.0759	0.0764667
22	0.5102	0.4363	0.4668	0.4711	0.0906	0.1055	0.1104	0.102167	0.0749	0.0748	0.0686	0.0727667	0.0712	0.0678	0.0745	0.0711667
23	0.2544	0.2868	0.2401	0.260433	0.2269	0.2441	0.233	0.234667	0.1748	0.173	0.1617	0.169833	0.0888	0.0821	0.0964	0.0891
24	0.1351	0.142	0.2196	0.165567	0.132	0.1335	0.1223	0.129267	0.1097	0.1122	0.1276	0.1165	0.1081	0.124	0.0959	0.109333
25	0.186	0.1665	0.1714	0.174633	0.1664	0.1502	0.1654	0.160667	0.1095	0.1204	0.1164	0.115433	0.1169	0.1216	0.1166	0.118367
26	0.2389	0.2246	0.2278	0.230433	0.1345	0.1084	0.1318	0.1249	0.1277	0.124	0.1392	0.1303	0.122	0.1213	0.134	0.125767
27	0.2848	0.2345	0.2331	0.2508	0.2664	0.2459	0.2573	0.256533	0.1157	0.1115	0.1139	0.1137	0.1045	0.1072	0.1181	0.109933
28	0.1573	0.1561	0.1639	0.1591	0.3768	0.3688	0.3443	0.3633	0.1612	0.1714	0.156	0.162867	0.127	0.1433	0.1271	0.132467
29	0.2267	0.2167	0.2151	0.2195	0.2764	0.2609	0.2525	0.263267	0.1006	0.1072	0.1152	0.107667	0.1066	0.1207	0.1182	0.115167
30	0.1802	0.1758	0.1862	0.180733	0.0977	0.0983	0.1053	0.100433	0.1099	0.1083	0.1121	0.1101	0.0944	0.1095	0.1096	0.1045
31	0.2142	0.2224	0.1824	0.206333	0.1446	0.1492	0.1458	0.146533	0.1205	0.1191	0.1171	0.1189	0.1238	0.1203	0.1268	0.123633
32	0.2459	0.232	0.2219	0.233267	0.0835	0.0824	0.1002	0.0887	0.1399	0.1165	0.1275	0.127967	0.1325	0.1393	0.1257	0.1325
33	0.3555	0.3807	0.317	0.351067	0.1586	0.1288	0.1757	0.154367	0.0932	0.0968	0.0949	0.0949667	0.1017	0.1049	0.1116	0.106067
34	0.5161	0.4694	0.5449	0.510133	0.2257	0.2117	0.2268	0.2214	0.1265	0.1257	0.1147	0.1223	0.1494	0.1536	0.1652	0.156067
35	0.2923	0.3372	0.2923	0.307267	0.1181	0.1148	0.1264	0.119767	0.1124	0.1177	0.1137	0.1146	0.114	0.1178	0.1147	0.1155
36	0.2632	0.3037	0.2494	0.2721	0.1678	0.1546	0.1549	0.1591	0.121	0.1351	0.118	0.1247	0.0867	0.0986	0.1064	0.0972333
37	0.2882	0.2888	0.3057	0.294233	0.1198	0.108	0.117	0.114933	0.0944	0.0955	0.0955	0.0951333	0.0928	0.097	0.1018	0.0972
38	0.2891	0.2342	0.2416	0.254967	0.0723	0.0732	0.0801	0.0752	0.0944	0.0963	0.0937	0.0948	0.1133	0.1232	0.1309	0.122467
39	0.2202	0.2334	0.2413	0.231633	0.1547	0.1511	0.1506	0.152133	0.1042	0.1023	0.1066	0.104367	0.1227	0.132	0.1554	0.1367
40	0.2466	0.2743	0.2461	0.255667	0.1528	0.1504	0.1626	0.155267	0.2407	0.2426	0.2482	0.243833	0.1618	0.1547	0.1525	0.156333
41	0.2594	0.2389	0.2456	0.247967	0.2132	0.2438	0.2344	0.230467	0.1888	0.1765	0.1921	0.1858	0.195	0.1886	0.1937	0.192433
42	0.2858	0.2312	0.2484	0.255133	0.1043	0.1184	0.1069	0.109867	0.2419	0.2582	0.2407	0.246933	0.2231	0.2082	0.2652	0.232167
43	0.2148	0.2213	0.2242	0.2201	0.0932	0.091	0.0882	0.0908	0.1511	0.2029	0.148	0.167333	0.1353	0.1423	0.1689	0.148833
44	0.3543	0.3497	0.3198	0.341267	0.1476	0.1304	0.1282	0.1354	0.1624	0.1704	0.1673	0.1667	0.147	0.152	0.1498	0.1496
45	0.3581	0.3504	0.3524	0.353633	0.1082	0.1191	0.1317	0.119667	0.121	0.1369	0.1259	0.127933	0.4305	0.4442	0.4597	0.4448
46	0.2935	0.2736	0.2616	0.276233	0.1484	0.1536	0.1487	0.150233	0.1164	0.1301	0.1225	0.123	0.1382	0.1366	0.1448	0.139867
47	0.2883	0.2566	0.26	0.2683	0.1973	0.2001	0.1794	0.192267	0.1245	0.1316	0.1315	0.1292	0.1429	0.1525	0.1904	0.161933
48	0.1093	0.1214	0.1285	0.119733	0.0954	0.0954	0.0872	0.0926667	0.144	0.1456	0.1451	0.1449	0.2403	0.2479	0.2555	0.2479
49	0.1815	0.2118	0.2067	0.2	0.1299	0.1218	0.1206	0.1241	0.1509	0.162	0.1643	0.159067	0.208	0.2125	0.2023	0.2076
50	0.1132	0.1147	0.1242	0.117367	0.13	0.1201	0.1109	0.120333	0.1374	0.1355	0.1362	0.136367	0.2256	0.1917	0.2091	0.2088
51	0.125	0.1328	0.119	0.1256	0.156	0.155	0.1535	0.154833	0.1524	0.1752	0.1738	0.167133	0.1105	0.1268	0.123	0.1201
52	0.1685	0.1442	0.1463	0.153	0.0928	0.0876	0.0846	0.0883333	0.2037	0.2148	0.2001	0.2062	0.1285	0.1253	0.1412	0.131667
53	0.1689	0.1724	0.148	0.1631	0.134	0.1464	0.1371	0.139167	0.1209	0.123	0.1156	0.119833	0.1222	0.1235	0.1346	0.126767
54	0.1099	0.1374	0.1348	0.127367	0.1425	0.1414	0.136	0.139967	0.1789	0.1945	0.1993	0.1909	0.23	0.2385	0.2558	0.241433
55	0.1497	0.1387	0.1592	0.1492	0.1733	0.1973	0.207	0.192533	0.0976	0.1014	0.1151	0.1047	0.0936	0.1011	0.1121	0.102267
56	0.1077	0.1056	0.1189	0.110733	0.1533	0.172	0.1851	0.170133	0.1427	0.1475	0.1689	0.153033	0.1257	0.1312	0.1489	0.135267
57	0.1287	0.1167	0.1231	0.122833	0.1277	0.1472	0.1522	0.142367	0.1543	0.1517	0.1518	0.1526	0.1344	0.1387	0.1281	0.133733
58	0.1236	0.1145	0.1117	0.1166	0.0937	0.1113	0.1108	0.105267	0.1416	0.1498	0.1433	0.1449	0.1684	0.1686	0.1726	0.169867
59	0.3443	0.3002	0.2384	0.2943	0.5002	0.5469	0.5138	0.5203	0.1434	0.1417	0.1446	0.143233	0.1083	0.1088	0.0981	0.105067
60	0.4016	0.4315	0.4333	0.422133	0.1973	0.2223	0.2176	0.2124	0.1661	0.1647	0.1554	0.162067	0.1497	0.1552	0.1273	0.144067
61	0.3366	0.4275	0.3796	0.381233	0.0927	0.0888	0.1038	0.0951	0.1786	0.1828	0.18	0.180467	0.156	0.1403	0.1272	0.141167
62	0.4576	0.4477	0.4445	0.449933	0.136	0.1312	0.1529	0.140033	0.129	0.1494	0.128	0.135467	0.1125	0.1036	0.1011	0.105733
63	0.2091	0.2207	0.2012	0.210333	0.1367	0.1373	0.1443	0.139433	0.1271	0.142	0.1338	0.1343	0.1446	0.1321	0.1371	0.137933
64	0.1	0.0909	0.0913	0.0940667	0.0723	0.0689	0.0772	0.0728	0.3031	0.3111	0.314	0.3094	0.182	0.1008	0.1692	0.150667
65	0.2167	0.2024	0.1928	0.203967	0.0921	0.0911	0.1	0.0944	0.1035	0.1092	0.1069	0.106533	0.0892	0.1037	0.22	0.137633
66	0.1423	0.1218	0.114	0.126033	0.1665	0.1605	0.1893	0.1721	0.1528	0.152	0.144	0.1496	0.123	0.124	0.1272	0.124733
67	0.4402	0.3978	0.4858	0.441267	0.4209	0.411	0.4132	0.415033	0.1498	0.1505	0.1472	0.149167	0.1757	0.1679	0.1766	0.1734
68	0.2569	0.2375	0.2308	0.241733	0.3001	0.3045	0.3027	0.302433	0.1499	0.1348	0.1486	0.144433	0.1673	0.167	0.1794	0.171233
69	0.3444	0.2743	0.2665	0.295067	0.2106	0.2059	0.2113	0.209267	0.1402	0.1279	0.1345	0.1342	0.1157	0.11	0.1251	0.116933
70	0.2668	0.2838	0.2277	0.259433	0.2395	0.2592	0.2724	0.257033	0.1423	0.1344	0.1425	0.139733	0.1176	0.1167	0.1169	0.117067
71	0.1195	0.1584	0.1362	0.138033	0.157	0.1714	0.1577	0.162033	0.1191	0.1148	0.1074	0.113767	0.1555	0.1161	0.2029	0.158167
72	0.1588	0.1565	0.1554	0.1569	0.098	0.0991	0.0974	0.0981667	0.1007	0.1008	0.1189	0.1068	0.0942	0.0873	0.095	0.0921667
73	0.2356	0.2225	0.206	0.221367	0.2489	0.2593	0.2272	0.245133	0.1161	0.1153	0.118	0.116467	0.1007	0.1016	0.1015	0.101267
74	0.2331	0.2289	0.2323	0.231433	0.1283	0.115	0.119	0.120767	0.1309	0.1372	0.1278	0.131967	0.1094	0.1139	0.1176	0.113633
75	0.1185	0.1125	0.1186	0.116533	0.3479	0.3329	0.329	0.3366	0.0941	0.0949	0.0991	0.0960333	0.085	0.0805	0.0879	0.0844667
76	0.1926	0.1984	0.2108	0.2006	0.0979	0.0888	0.096	0.0942333	0.1048	0.1068	0.1044	0.105333	0.0973	0.0944	0.0919	0.0945333
77	0.1474	0.1488	0.1912	0.162467	0.212	0.2126	0.2143	0.212967	0.1558	0.161	0.1607	0.159167	0.1356	0.1344	0.1286	0.132867
78	0.2851	0.2517	0.2758	0.270867	0.161	0.1431	0.1645	0.1562	0.1407	0.1414	0.1414	0.141167	0.1612	0.1612	0.1561	0.1595
79	0.1937	0.203	0.1575	0.184733	0.1582	0.1597	0.1548	0.157567	0.1073	0.1034	0.1014	0.104033	0.104	0.0962	0.1126	0.104267
80	0.2508	0.2069	0.2276	0.228433	0.1323	0.1128	0.102	0.1157	0.0992	0.1143	0.1136	0.109033	0.0947	0.0969	0.1054	0.099
81	0.2833	0.2531	0.2597	0.265367	0.2251	0.2093	0.1847	0.206367	0.1032	0.102	0.1015	0.102233	0.0976	0.0999	0.1041	0.100533
82	0.2695	0.3055	0.3049	0.2933	0.2706	0.2534	0.2192	0.247733	0.1241	0.142	0.1229	0.129667	0.1226	0.1284	0.1281	0.126367
83	0.1913	0.1718	0.1551	0.172733	0.3887	0.3574	0.3292	0.358433	0.0926	0.0967	0.0923	0.0938667	0.1208	0.1222	0.127	0.123333
84	0.2157	0.2065	0.2564	0.2262	0.1035	0.0933	0.0898	0.0955333	0.1367	0.1306	0.1505	0.139267	0.1142	0.1091	0.1199	0.1144
85	0.1905	0.1988	0.201	0.196767	0.1769	0.1835	0.1519	0.170767	0.1149	0.1236	0.116	0.118167	0.0975	0.0962	0.1019	0.0985333
86	0.2235	0.2306	0.2639	0.239333	0.0928	0.0875	0.0916	0.0906333	0.1176	0.1114	0.1229	0.1173	0.1075	0.1014	0.1045	0.104467
87	0.1716	0.1704	0.2369	0.192967	0.1612	0.1702	0.1618	0.1644	0.0937	0.1004	0.0997	0.0979333	0.0952	0.0936	0.1033	0.0973667
88	0.2672	0.2445	0.2872	0.2663	0.3312	0.3926	0.3403	0.3547	0.1379	0.1438	0.1419	0.1412	0.1308	0.1377	0.1342	0.134233
89	0.2068	0.1923	0.2374	0.212167	0.2066	0.2063	0.1784	0.1971	0.1406	0.142	0.1421	0.141567	0.1351	0.1308	0.1341	0.133333
90	0.2708	0.2562	0.2806	0.2692	0.2142	0.2125	0.1856	0.2041	0.1267	0.1363	0.1257	0.129567	0.1232	0.1293	0.1151	0.122533
91	0.3898	0.3604	0.3985	0.3829	0.1113	0.1077	0.101	0.106667	0.1512	0.1506	0.1576	0.153133	0.1126	0.115	0.1199	0.115833
92	0.1504	0.1706	0.201	0.174	0.1082	0.0948	0.0928	0.0986	0.305	0.2969	0.2879	0.2966	0.1069	0.1099	0.1069	0.1079
93	0.1477	0.1601	0.1555	0.154433	0.2792	0.2841	0.2597	0.274333	0.0992	0.1018	0.0986	0.0998667	0.097	0.0937	0.1095	0.100067
94	0.1491	0.1722	0.1646	0.161967	0.2225	0.194	0.2086	0.208367	0.1771	0.179	0.1829	0.179667	0.1196	0.1229	0.127	0.123167
95	0.2085	0.2071	0.2327	0.2161	0.2846	0.2327	0.2433	0.253533	0.1071	0.0985	0.0996	0.101733	0.093	0.087	0.093	0.091
96	0.1331	0.1279	0.1297	0.130233	0.1711	0.1517	0.1443	0.1557	0.1171	0.1086	0.1118	0.1125	0.0963	0.0912	0.1032	0.0969
97	0.1421	0.1826	0.1584	0.161033	0.1067	0.1041	0.0943	0.1017	0.1752	0.1733	0.164	0.170833	0.1038	0.1055	0.118	0.1091
98	0.1764	0.1819	0.166	0.174767	0.2008	0.1831	0.1714	0.1851	0.1211	0.1335	0.1145	0.123033	0.0996	0.1148	0.1064	0.106933
99	0.2236	0.2078	0.2101	0.213833	0.1407	0.1352	0.1313	0.135733	0.0982	0.0947	0.0999	0.0976	0.0885	0.089	0.0955	0.091
100	0.134	0.1331	0.1147	0.127267	0.2453	0.2487	0.2275	0.2405	0.095	0.0944	0.0937	0.0943667	0.0938	0.0927	0.1016	0.0960333
101	0.1377	0.1438	0.1401	0.140533	0.222	0.2166	0.1926	0.2104	0.0945	0.0912	0.0954	0.0937	0.0841	0.085	0.0861	0.0850667
102	0.1236	0.129	0.1433	0.131967	0.2375	0.1814	0.203	0.2073	0.1527	0.1518	0.1562	0.153567	0.1032	0.1026	0.1064	0.104067
103	0.1689	0.1718	0.1724	0.171033	0.2334	0.2107	0.2002	0.214767	0.1843	0.1814	0.1862	0.183967	0.1101	0.1173	0.1218	0.1164
104	0.2057	0.1887	0.2577	0.217367	0.2037	0.1866	0.1862	0.192167	0.1244	0.1261	0.1269	0.1258	0.0985	0.0981	0.1056	0.100733
105	0.175	0.2061	0.2003	0.1938	0.253	0.2477	0.235	0.245233	0.1525	0.155	0.1609	0.156133	0.1265	0.1243	0.1294	0.126733
106	0.3956	0.3903	0.3489	0.378267	0.1705	0.1616	0.1577	0.163267	0.1038	0.118	0.1068	0.109533	0.0912	0.0949	0.1007	0.0956
107	0.1943	0.1957	0.2121	0.2007	0.2171	0.2237	0.2255	0.2221	0.1018	0.1061	0.1086	0.1055	0.0816	0.0772	0.0889	0.0825667
108	0.1161	0.1049	0.1032	0.108067	0.2229	0.2269	0.2309	0.2269	0.1142	0.1031	0.1103	0.1092	0.1861	0.1814	0.2036	0.190367
109	0.1707	0.1713	0.1917	0.1779	0.1901	0.177	0.1749	0.180667	0.1177	0.1148	0.1141	0.115533	0.108	0.115	0.1182	0.113733
110	0.3531	0.3273	0.2818	0.320733	0.1956	0.2028	0.1938	0.1974	0.1477	0.132	0.1188	0.132833	0.1151	0.1191	0.1216	0.1186
111	0.2213	0.2049	0.1909	0.2057	0.1874	0.1916	0.1862	0.1884	0.1036	0.0958	0.0979	0.0991	0.0852	0.0894	0.0954	0.09
112	0.2781	0.2452	0.2606	0.2613	0.1649	0.1705	0.1714	0.168933	0.1513	0.1385	0.1374	0.1424	0.095	0.1083	0.0979	0.1004
113	0.2294	0.2682	0.2553	0.250967	0.1884	0.1857	0.2082	0.1941	0.095	0.086	0.0932	0.0914	0.0853	0.086	0.0868	0.0860333
114	0.2576	0.2334	0.2489	0.246633	0.2727	0.2676	0.252	0.2641	0.1498	0.1498	0.1388	0.146133	0.0996	0.1095	0.1012	0.103433
115	0.3728	0.3562	0.3397	0.356233	0.1679	0.1707	0.1824	0.173667	0.1174	0.1248	0.119	0.1204	0.0876	0.0876	0.0942	0.0898
116	0.3411	0.3279	0.3245	0.331167	0.1713	0.1641	0.183	0.1728	0.1401	0.142	0.1397	0.1406	0.139	0.1318	0.1324	0.1344

## Sheet: Positive sera of bovine
Supporting information 2: Raw data for I-ELISA.
Nu.	Fusion Protein 1			Mean	Fusion Protein 2			Mean	LPS			Mean	Rose Bengale Ag			Mean
1	0.2849	0.2729	0.2785	0.278767	0.7703	0.7028	0.7028	0.7253	0.6343	0.5761	0.5556	0.588667	0.4582	0.4846	0.4779	0.473567
2	0.5851	0.5565	0.5624	0.568	0.562	0.5362	0.5364	0.544867	0.5014	0.484	0.5041	0.4965	0.4555	0.4612	0.4687	0.4618
3	0.889	0.8323	0.8231	0.848133	1.3286	1.2706	1.2656	1.28827	1.1344	1.1172	1.1051	1.1189	1.0326	1.0446	1.1377	1.07163
4	0.2427	0.2207	0.2289	0.230767	0.4991	0.4781	0.4517	0.4763	0.521	0.5573	0.5115	0.529933	0.3929	0.4243	0.4371	0.4181
5	0.3193	0.3075	0.2973	0.308033	0.6697	0.675	0.6816	0.675433	0.6133	0.6789	0.5921	0.6281	0.4467	0.459	0.4978	0.467833
6	0.2145	0.1995	0.1999	0.204633	0.8109	0.8074	0.7783	0.798867	0.2463	0.2433	0.2393	0.242967	0.2193	0.2166	0.2304	0.2221
7	0.1365	0.1134	0.1105	0.120133	0.2068	0.2013	0.2065	0.204867	0.4398	0.4559	0.4586	0.451433	0.3816	0.4021	0.4094	0.3977
8	0.2565	0.234	0.2381	0.242867	0.421	0.3878	0.4124	0.407067	0.3071	0.318	0.3075	0.310867	0.1984	0.1948	0.1844	0.192533
9	0.2807	0.2615	0.2507	0.2643	0.6675	0.6984	0.7072	0.691033	0.376	0.3709	0.37	0.3723	0.2264	0.2405	0.2576	0.2415
10	0.3411	0.2984	0.3109	0.3168	0.4799	0.4778	0.4823	0.48	0.6408	0.681	0.6869	0.669567	0.4574	0.4625	0.4762	0.465367
11	0.2423	0.2165	0.2171	0.2253	0.4184	0.4091	0.4123	0.413267	0.2793	0.2802	0.283	0.280833	0.2868	0.2816	0.3085	0.2923
12	0.2281	0.2158	0.2194	0.2211	0.4155	0.4124	0.4184	0.415433	0.5336	0.5382	0.6001	0.5573	0.4069	0.3882	0.3723	0.389133
13	0.3584	0.3389	0.3178	0.338367	0.5132	0.5097	0.5189	0.513933	0.4422	0.4504	0.4518	0.448133	0.2033	0.2076	0.2306	0.213833
14	0.262	0.2351	0.244	0.247033	0.4046	0.4093	0.427	0.413633	0.3461	0.3376	0.3467	0.343467	0.1971	0.192	0.1948	0.194633
15	0.3123	0.2825	0.276	0.290267	0.614	0.6167	0.6858	0.638833	0.3789	0.3937	0.3832	0.385267	0.2008	0.2168	0.2445	0.2207
16	0.3581	0.3429	0.34	0.347	0.6605	0.6365	0.6306	0.642533	0.3524	0.3256	0.3493	0.342433	0.1884	0.1873	0.1856	0.1871
17	0.2393	0.2227	0.2225	0.228167	0.3131	0.3254	0.306	0.314833	0.2869	0.2806	0.2937	0.287067	0.2441	0.2373	0.2553	0.245567
18	0.2492	0.2163	0.2196	0.228367	0.5717	0.5553	0.5418	0.556267	0.4165	0.4031	0.4217	0.413767	0.2683	0.2845	0.2885	0.280433
19	0.4099	0.3845	0.3829	0.392433	0.6625	0.6406	0.6104	0.637833	0.4512	0.4057	0.4427	0.4332	0.198	0.2154	0.2033	0.205567
20	0.2827	0.2604	0.2622	0.268433	0.3518	0.3383	0.3276	0.339233	0.2847	0.2972	0.2839	0.2886	0.1873	0.1943	0.1943	0.191967
21	0.5159	0.4636	0.463	0.480833	0.6529	0.6103	0.5856	0.616267	0.6408	0.6505	0.6381	0.643133	0.4192	0.4033	0.4163	0.412933
22	0.528	0.4571	0.4593	0.481467	0.5474	0.481	0.4912	0.506533	0.6136	0.5989	0.6086	0.607033	0.367	0.3581	0.3635	0.362867
23	0.2662	0.2462	0.2548	0.255733	0.5351	0.5317	0.518	0.528267	0.5088	0.508	0.5246	0.5138	0.3362	0.3168	0.3262	0.3264
24	0.2338	0.2374	0.2163	0.229167	0.5014	0.4712	0.4745	0.482367	0.3467	0.3465	0.3554	0.349533	0.2832	0.2727	0.2894	0.281767
25	0.19	0.1707	0.166	0.175567	0.2787	0.2967	0.2829	0.2861	0.218	0.2015	0.2061	0.208533	0.1376	0.1465	0.1486	0.144233
26	0.3217	0.3116	0.3037	0.312333	0.5921	0.5795	0.5668	0.579467	0.5237	0.5185	0.5286	0.5236	0.2896	0.3123	0.3072	0.303033
27	0.2347	0.2297	0.2068	0.223733	0.3541	0.3564	0.3385	0.349667	0.4939	0.4865	0.4559	0.478767	0.3225	0.2748	0.3301	0.309133
28	0.265	0.2343	0.2265	0.241933	0.379	0.3651	0.3677	0.3706	0.5718	0.6166	0.5491	0.579167	0.3639	0.3333	0.3865	0.361233
29	0.2452	0.2085	0.2245	0.226067	0.4742	0.4646	0.4277	0.4555	0.2769	0.269	0.2766	0.274167	0.2661	0.268	0.2897	0.2746
30	0.4397	0.3928	0.4255	0.419333	0.8112	0.7304	0.687	0.742867	0.5415	0.4983	0.4921	0.510633	0.274	0.2622	0.2946	0.276933
31	0.2251	0.186	0.1811	0.1974	0.3951	0.37	0.3769	0.380667	0.2655	0.2685	0.2687	0.267567	0.1771	0.171	0.1782	0.175433
32	0.2276	0.2272	0.2058	0.2202	0.3345	0.2918	0.2977	0.308	0.7207	0.6879	0.7032	0.703933	0.5111	0.4509	0.4684	0.4768
33	0.3841	0.3871	0.3557	0.375633	0.5747	0.5604	0.5269	0.554	0.4594	0.4318	0.4254	0.438867	0.4365	0.3523	0.3398	0.3762
34	0.5253	0.4496	0.4457	0.473533	0.6946	0.6885	0.6668	0.6833	0.7073	0.7025	0.6851	0.6983	0.3459	0.3482	0.4154	0.369833
35	0.3089	0.2785	0.2938	0.293733	0.4744	0.431	0.4154	0.440267	0.6546	0.6457	0.6681	0.656133	0.5688	0.5484	0.5992	0.572133
36	0.1575	0.1522	0.1573	0.155667	0.2449	0.2393	0.236	0.240067	0.5747	0.5878	0.5895	0.584	0.4873	0.4905	0.5249	0.5009
37	0.2787	0.2664	0.2538	0.2663	0.3469	0.3541	0.3447	0.348567	0.2868	0.2805	0.2784	0.2819	0.1953	0.1941	0.1955	0.194967
38	0.2844	0.2538	0.2601	0.2661	0.5375	0.5129	0.4758	0.508733	0.38	0.3831	0.375	0.379367	0.2661	0.2568	0.2564	0.259767
39	0.5677	0.5267	0.5084	0.534267	0.6742	0.71	0.6835	0.689233	0.8023	0.84	0.8071	0.816467	0.4589	0.4674	0.4528	0.4597
40	0.3283	0.3071	0.3287	0.321367	0.5374	0.5361	0.539	0.5375	0.7043	0.7109	0.6684	0.694533	0.611	0.6144	0.6013	0.6089
41	0.3488	0.3137	0.3209	0.3278	0.526	0.4904	0.4856	0.500667	0.3806	0.3702	0.3659	0.372233	0.2471	0.2556	0.2457	0.249467
42	0.2555	0.2288	0.2263	0.236867	0.4473	0.4376	0.4026	0.429167	0.3762	0.345	0.3427	0.354633	0.3797	0.3604	0.3372	0.3591
43	0.3864	0.3248	0.3217	0.3443	0.5144	0.4848	0.4496	0.482933	0.3557	0.3547	0.335	0.348467	0.2239	0.195	0.1961	0.205
44	0.2213	0.1985	0.1952	0.205	0.2297	0.212	0.2037	0.215133	0.3509	0.3461	0.339	0.345333	0.2973	0.3071	0.2933	0.299233
45	0.4384	0.4371	0.3801	0.418533	0.4232	0.4291	0.4094	0.420567	0.3632	0.3537	0.3598	0.3589	0.3793	0.3577	0.4058	0.380933
46	0.5345	0.4925	0.4606	0.495867	0.5865	0.5743	0.5737	0.578167	0.5784	0.5505	0.5528	0.560567	0.3465	0.3304	0.36	0.345633
47	0.4838	0.4488	0.4559	0.462833	0.6409	0.5873	0.6048	0.611	0.8437	0.7719	0.8067	0.807433	0.4048	0.3484	0.4203	0.391167
48	0.4447	0.4371	0.3877	0.423167	0.737	0.7062	0.7398	0.727667	0.7244	0.6511	0.6266	0.667367	0.2819	0.2789	0.2858	0.2822
49	0.3967	0.3682	0.3555	0.373467	0.6666	0.6938	0.6524	0.670933	0.8846	0.8646	0.8182	0.8558	0.4899	0.476	0.4952	0.487033
50	0.2921	0.2631	0.2541	0.269767	0.3702	0.3441	0.3374	0.350567	0.8077	0.7591	0.7306	0.7658	0.5365	0.5437	0.5912	0.557133
51	0.3993	0.3491	0.3505	0.3663	0.549	0.4873	0.4862	0.5075	0.4913	0.4738	0.4851	0.4834	0.3178	0.3092	0.3311	0.319367
52	0.3519	0.3238	0.3252	0.333633	0.5796	0.552	0.521	0.550867	0.4916	0.5108	0.505	0.502467	0.319	0.3443	0.3491	0.337467
53	0.2477	0.2052	0.2019	0.218267	0.3701	0.384	0.3726	0.375567	0.3354	0.3367	0.3529	0.341667	0.3059	0.2968	0.3419	0.314867
54	0.357	0.334	0.3497	0.3469	0.4687	0.4611	0.4632	0.464333	0.3291	0.3383	0.3373	0.3349	0.226	0.221	0.2428	0.229933
55	0.2814	0.2654	0.276	0.274267	0.4457	0.4657	0.4458	0.4524	0.4949	0.5163	0.4696	0.4936	0.3066	0.3131	0.3456	0.321767
56	0.2731	0.2668	0.2694	0.269767	0.3835	0.3626	0.395	0.380367	0.4128	0.4072	0.4048	0.408267	0.2478	0.2411	0.2719	0.2536
57	0.498	0.4234	0.4266	0.449333	0.765	0.735	0.7362	0.7454	0.6188	0.6616	0.6332	0.637867	0.6748	0.6624	0.6808	0.672667
58	0.5202	0.4952	0.4816	0.499	1.2992	1.247	1.2376	1.26127	0.941	0.9358	0.925	0.933933	1.2524	1.2792	1.3488	1.29347
59	0.5872	0.5448	0.5272	0.553067	0.8676	0.8142	0.8248	0.835533	0.8596	0.8806	0.8812	0.8738	0.6408	0.6768	0.712	0.676533
60	0.4594	0.4364	0.4208	0.438867	0.8366	0.8078	0.8342	0.8262	0.6312	0.6524	0.662	0.648533	0.6196	0.6092	0.6164	0.615067
61	0.484	0.4666	0.4554	0.468667	0.9142	0.8742	0.8552	0.8812	0.8438	0.866	0.8548	0.854867	0.72	0.7168	0.7392	0.725333
62	0.4122	0.4206	0.4028	0.411867	0.9158	0.8942	0.9084	0.906133	1.1296	1.1374	1.1268	1.13127	1.408	1.458	1.5776	1.4812
63	0.6746	0.648	0.6352	0.6526	1.0654	1.0484	1.0302	1.048	0.825	0.8358	0.8456	0.835467	0.8492	0.8672	0.9236	0.88
64	0.8312	0.8122	0.7868	0.810067	1.5198	1.4732	1.4836	1.4922	1.6698	1.6816	1.6664	1.6726	1.081	1.1118	1.157	1.1166
65	0.5308	0.4824	0.4786	0.497267	1.281	1.2038	1.2214	1.2354	0.7548	0.7348	0.715	0.734867	0.499	0.4968	0.502	0.499267
66	0.7584	0.7162	0.7252	0.733267	1.2764	1.2784	1.2552	1.27	0.9	0.8556	0.8516	0.869067	0.452	0.455	0.4564	0.454467
67	0.4834	0.4296	0.4254	0.446133	0.851	0.84	0.8164	0.8358	0.6476	0.6596	0.676	0.661067	0.2554	0.2614	0.273	0.263267
68	0.5476	0.488	0.483	0.5062	0.9142	0.9112	0.89	0.905133	0.6204	0.5978	0.6092	0.609133	0.3174	0.3242	0.3258	0.322467
69	0.5522	0.5048	0.5154	0.524133	1.4034	1.4216	1.3648	1.3966	0.6398	0.6428	0.6386	0.6404	0.5308	0.5194	0.5634	0.537867
70	0.3754	0.3592	0.357	0.363867	0.7074	0.6876	0.6434	0.679467	0.539	0.5468	0.552	0.545933	0.2886	0.2934	0.294	0.292
71	0.4132	0.375	0.3684	0.385533	0.9036	0.89	0.8752	0.8896	0.582	0.5846	0.5772	0.581267	0.3284	0.3038	0.3134	0.3152
72	0.6176	0.584	0.5808	0.594133	0.9244	0.9172	0.9094	0.917	0.8502	0.763	0.749	0.7874	0.3794	0.3704	0.374	0.3746
73	0.5418	0.5086	0.498	0.516133	0.9692	0.9428	0.9484	0.953467	0.9294	0.974	0.9456	0.949667	0.4566	0.4466	0.4702	0.4578
74	0.3166	0.2816	0.2814	0.2932	0.4552	0.4366	0.431	0.440933	0.4164	0.432	0.4206	0.423	0.2404	0.242	0.2572	0.246533
75	0.333	0.2916	0.2856	0.3034	0.756	0.7168	0.7042	0.725667	0.5646	0.5994	0.5778	0.5806	0.3372	0.3408	0.3844	0.354133
76	0.4028	0.3616	0.363	0.3758	0.6824	0.6428	0.6558	0.660333	0.598	0.648	0.6496	0.631867	0.3564	0.354	0.3766	0.362333
77	0.352	0.3188	0.321	0.3306	0.554	0.5738	0.5556	0.561133	0.659	0.7046	0.6816	0.681733	0.418	0.4184	0.4486	0.428333
78	0.4904	0.3668	0.3612	0.406133	0.7376	0.7478	0.7466	0.744	0.5548	0.563	0.5386	0.552133	0.2604	0.2854	0.2792	0.275
79	0.6934	0.6364	0.6286	0.6528	1.4078	1.3516	1.3702	1.37653	1.2436	1.3016	1.29	1.2784	0.6914	0.699	0.7204	0.7036
80	0.7268	0.6598	0.6626	0.683067	1.2192	1.216	1.2068	1.214	1.81	1.8684	1.841	1.8398	1.2902	1.2492	1.3594	1.2996
81	0.4051	0.4145	0.3895	0.403033	0.7154	0.7543	0.7339	0.734533	1.0347	1.035	0.9664	1.01203	0.629	0.6486	0.6563	0.644633
82	0.2362	0.2199	0.2238	0.226633	0.4617	0.4572	0.4488	0.4559	0.5119	0.5367	0.536	0.5282	0.2879	0.2883	0.2922	0.289467
83	0.29	0.2796	0.2805	0.283367	0.6288	0.6043	0.6079	0.613667	0.5607	0.56	0.5904	0.570367	0.2571	0.2586	0.258	0.2579
84	0.2778	0.2737	0.2769	0.276133	0.5809	0.5937	0.5846	0.5864	0.7772	0.7978	0.8262	0.8004	0.457	0.457	0.4801	0.4647
85	0.3133	0.2934	0.3014	0.3027	0.7049	0.6901	0.6723	0.6891	0.6417	0.6221	0.6289	0.6309	0.3399	0.328	0.346	0.337967
86	0.2812	0.277	0.2689	0.2757	0.5392	0.4954	0.5378	0.524133	0.4648	0.3636	0.4547	0.4277	0.1973	0.1959	0.2081	0.200433
87	0.3129	0.2928	0.2884	0.298033	0.5156	0.5053	0.5147	0.511867	0.5833	0.5668	0.5851	0.5784	0.3287	0.3603	0.338	0.342333
88	0.4039	0.4003	0.3799	0.3947	1.0255	1.0266	1.0699	1.04067	0.8872	0.8992	0.9019	0.8961	0.52	0.5005	0.5173	0.5126
89	0.3289	0.33	0.3352	0.331367	0.7046	0.7092	0.6693	0.694367	1.3296	0.8205	0.8101	0.986733	0.4451	0.4515	0.4635	0.453367
90	0.3755	0.3441	0.3262	0.3486	0.8022	0.7821	0.7835	0.789267	0.6541	0.657	0.6649	0.658667	0.2845	0.2706	0.2812	0.278767
91	0.4835	0.4315	0.4489	0.454633	0.7265	0.7163	0.6784	0.707067	0.8462	0.86	0.7872	0.831133	0.4435	0.4527	0.4561	0.450767
92	0.3471	0.3377	0.3357	0.340167	0.6766	0.6508	0.6472	0.6582	0.885	0.9061	0.8836	0.891567	0.4973	0.4774	0.4908	0.4885
93	0.2669	0.2453	0.2465	0.2529	0.6356	0.594	0.607	0.6122	0.4302	0.4291	0.4411	0.433467	0.2381	0.243	0.2399	0.240333
94	0.3441	0.3085	0.3167	0.3231	0.8211	0.7877	0.7717	0.7935	0.7548	0.793	0.7991	0.7823	0.3547	0.3688	0.4024	0.3753
95	0.3829	0.3549	0.3487	0.362167	0.6201	0.6259	0.6185	0.6215	0.5623	0.5695	0.5545	0.5621	0.2446	0.2461	0.267	0.252567
96	0.331	0.3119	0.3116	0.318167	0.6038	0.6373	0.6113	0.617467	0.6098	0.5889	0.5895	0.596067	0.2797	0.2727	0.3043	0.285567

## Sheet: Negative sera of bovine
Supporting information 2: Raw data for I-ELISA.
Nu.	Fusion Protein 1			Mean	Fusion Protein 2			Mean	LPS			Mean	Rose Bengale Ag			Mean
1	0.2315	0.231	0.241	0.2345	0.2182	0.2073	0.2051	0.2102	0.2135	0.2212	0.215	0.216567	0.1239	0.127	0.1331	0.128
2	0.1689	0.1535	0.1563	0.159567	0.1779	0.1597	0.1575	0.165033	0.2033	0.1873	0.1818	0.1908	0.1069	0.1035	0.1074	0.105933
3	0.1906	0.1788	0.1752	0.181533	0.2068	0.1974	0.2058	0.203333	0.1797	0.182	0.1801	0.1806	0.1225	0.1235	0.127	0.124333
4	0.1911	0.1865	0.1905	0.189367	0.1618	0.1564	0.1562	0.158133	0.1727	0.1794	0.1761	0.176067	0.1297	0.1336	0.1343	0.132533
5	0.2354	0.207	0.2092	0.2172	0.2007	0.191	0.1869	0.192867	0.1784	0.1819	0.1847	0.181667	0.225	0.2245	0.2511	0.233533
6	0.1869	0.1809	0.1736	0.180467	0.1614	0.1506	0.1471	0.153033	0.1797	0.1745	0.1737	0.175967	0.0983	0.0999	0.1068	0.101667
7	0.1755	0.1746	0.1689	0.173	0.2239	0.2259	0.2111	0.2203	0.1546	0.1536	0.1617	0.156633	0.1328	0.1262	0.136	0.131667
8	0.1783	0.1774	0.1694	0.175033	0.187	0.1623	0.1776	0.175633	0.1907	0.1857	0.1824	0.186267	0.1424	0.1297	0.1376	0.136567
9	0.2304	0.2304	0.2331	0.2313	0.2189	0.2096	0.2091	0.212533	0.1656	0.1668	0.1648	0.165733	0.1321	0.1376	0.1351	0.134933
10	0.2517	0.2462	0.266	0.254633	0.2315	0.2329	0.2258	0.230067	0.2531	0.2424	0.2266	0.2407	0.2117	0.1955	0.2086	0.205267
11	0.1341	0.1299	0.1275	0.1305	0.1143	0.104	0.1003	0.1062	0.0979	0.1002	0.1021	0.100067	0.0866	0.0815	0.0898	0.0859667
12	0.159	0.156	0.1597	0.158233	0.1485	0.1454	0.1417	0.1452	0.176	0.1785	0.1579	0.1708	0.1092	0.1177	0.1214	0.1161
13	0.1578	0.1537	0.15	0.153833	0.1543	0.1547	0.1441	0.151033	0.1868	0.1956	0.1883	0.190233	0.1846	0.1738	0.2047	0.1877
14	0.1183	0.1126	0.1133	0.114733	0.1288	0.122	0.127	0.125933	0.1197	0.1127	0.1181	0.116833	0.0851	0.0829	0.0922	0.0867333
15	0.1692	0.1594	0.1574	0.162	0.1968	0.1889	0.1968	0.194167	0.1373	0.1465	0.1397	0.141167	0.1006	0.1098	0.1144	0.108267
16	0.2335	0.2225	0.2154	0.2238	0.2798	0.2674	0.2838	0.277	0.1936	0.1823	0.1862	0.187367	0.1684	0.1664	0.1698	0.1682
17	0.1525	0.1374	0.15	0.146633	0.1282	0.1227	0.1274	0.1261	0.1447	0.1482	0.1582	0.150367	0.1074	0.1123	0.1137	0.111133
18	0.1292	0.1064	0.1108	0.115467	0.1347	0.1383	0.1296	0.1342	0.1075	0.1072	0.1076	0.107433	0.1037	0.104	0.1101	0.105933
19	0.1621	0.1574	0.1562	0.158567	0.1681	0.1664	0.1699	0.168133	0.155	0.1423	0.1464	0.1479	0.1067	0.1091	0.1095	0.108433
20	0.2027	0.2023	0.1862	0.197067	0.1962	0.1703	0.1782	0.181567	0.2014	0.1837	0.1756	0.1869	0.1178	0.1234	0.1284	0.1232
21	0.128	0.1252	0.127	0.126733	0.1533	0.1581	0.1452	0.1522	0.1182	0.1244	0.1201	0.1209	0.0892	0.0868	0.0911	0.0890333
22	0.1925	0.1881	0.182	0.187533	0.1795	0.1731	0.1658	0.1728	0.1669	0.1797	0.1573	0.167967	0.12	0.1191	0.1214	0.120167
23	0.1918	0.1691	0.1706	0.177167	0.1214	0.1286	0.1206	0.123533	0.1184	0.1284	0.1164	0.121067	0.0798	0.0757	0.0821	0.0792
24	0.3009	0.2825	0.2347	0.2727	0.2405	0.2479	0.2504	0.246267	0.2575	0.2376	0.2837	0.2596	0.1847	0.152	0.1635	0.166733
25	0.3229	0.3095	0.3004	0.310933	0.2776	0.2842	0.2717	0.277833	0.1929	0.1865	0.1879	0.1891	0.1187	0.0835	0.1249	0.109033
26	0.2005	0.1984	0.195	0.197967	0.2188	0.2207	0.225	0.2215	0.2625	0.2623	0.2786	0.2678	0.1555	0.1608	0.1711	0.162467
27	0.2126	0.2146	0.2073	0.2115	0.16	0.1567	0.1506	0.155767	0.1449	0.1445	0.1521	0.147167	0.1273	0.1282	0.1289	0.128133
28	0.2434	0.2257	0.2191	0.2294	0.2092	0.2073	0.1967	0.2044	0.2679	0.2699	0.2687	0.268833	0.1456	0.1496	0.154	0.149733
29	0.1545	0.1708	0.1484	0.1579	0.1748	0.1665	0.1738	0.1717	0.1218	0.1258	0.1353	0.127633	0.1069	0.1088	0.1162	0.110633
30	0.1323	0.1315	0.1279	0.130567	0.1095	0.1029	0.1047	0.1057	0.116	0.1145	0.1192	0.116567	0.1522	0.1455	0.1432	0.146967
31	0.1772	0.1689	0.1573	0.1678	0.1507	0.1478	0.1391	0.145867	0.1759	0.1604	0.1702	0.168833	0.1178	0.1206	0.1168	0.1184
32	0.2657	0.2591	0.2393	0.2547	0.2479	0.2642	0.2827	0.264933	0.265	0.2535	0.2606	0.2597	0.2364	0.2245	0.2323	0.231067
33	0.163	0.1588	0.1565	0.159433	0.2627	0.2635	0.2629	0.263033	0.2095	0.207	0.201	0.205833	0.2258	0.2281	0.2143	0.222733
34	0.1211	0.1115	0.1166	0.1164	0.2467	0.2227	0.214	0.2278	0.2907	0.2966	0.3021	0.296467	0.1369	0.1455	0.1542	0.145533
35	0.0907	0.0886	0.0894	0.0895667	0.2213	0.1985	0.1956	0.205133	0.1858	0.1772	0.1717	0.178233	0.0987	0.1005	0.1138	0.104333
36	0.2173	0.2239	0.2193	0.220167	0.3242	0.3182	0.3006	0.314333	0.1478	0.1801	0.1417	0.156533	0.192	0.2172	0.2062	0.205133
37	0.1889	0.1778	0.1795	0.182067	0.3121	0.2946	0.2922	0.299633	0.1377	0.1334	0.1335	0.134867	0.1625	0.1567	0.1857	0.1683
38	0.1554	0.1423	0.1386	0.145433	0.275	0.2705	0.258	0.267833	0.1976	0.1959	0.2068	0.2001	0.1325	0.1414	0.1426	0.138833
39	0.1293	0.1126	0.1059	0.115933	0.3543	0.3581	0.3538	0.3554	0.189	0.1894	0.1872	0.188533	0.2771	0.2843	0.2991	0.286833
40	0.1701	0.1781	0.1762	0.1748	0.4253	0.4197	0.4305	0.425167	0.1538	0.1344	0.1566	0.148267	0.3081	0.3035	0.3161	0.309233
41	0.1575	0.149	0.1415	0.149333	0.1726	0.1812	0.1683	0.174033	0.1883	0.1819	0.1898	0.186667	0.1624	0.1629	0.1657	0.163667
42	0.1369	0.1255	0.1286	0.130333	0.2601	0.269	0.2517	0.260267	0.1317	0.1223	0.1112	0.121733	0.1745	0.1772	0.1742	0.1753
43	0.0873	0.077	0.0768	0.0803667	0.1682	0.163	0.1648	0.165333	0.1816	0.1857	0.1775	0.1816	0.1321	0.1389	0.1446	0.138533
44	0.0888	0.0846	0.0834	0.0856	0.1621	0.1619	0.1593	0.1611	0.1828	0.1847	0.1753	0.180933	0.1394	0.1587	0.1447	0.1476
45	0.1038	0.101	0.0966	0.100467	0.2441	0.2338	0.2715	0.2498	0.1762	0.1816	0.1866	0.181467	0.1145	0.1184	0.1191	0.117333
46	0.0678	0.0625	0.0613	0.0638667	0.1056	0.1058	0.1059	0.105767	0.1375	0.1379	0.1361	0.137167	0.101	0.0964	0.1106	0.102667
47	0.1515	0.1431	0.1311	0.1419	0.2128	0.2151	0.2275	0.218467	0.1338	0.1219	0.1301	0.1286	0.178	0.1676	0.1702	0.171933
48	0.1738	0.165	0.1673	0.1687	0.1997	0.2134	0.201	0.2047	0.2048	0.2216	0.2157	0.214033	0.2251	0.2214	0.2272	0.224567
49	0.12	0.1108	0.1154	0.1154	0.2536	0.2427	0.2535	0.249933	0.2342	0.2321	0.2252	0.2305	0.257	0.2732	0.2845	0.271567
50	0.0925	0.0928	0.0908	0.0920333	0.1725	0.1647	0.1632	0.1668	0.184	0.1839	0.1732	0.180367	0.1257	0.129	0.1515	0.1354
51	0.1179	0.1097	0.1063	0.1113	0.1989	0.1904	0.1885	0.1926	0.2148	0.2107	0.2069	0.2108	0.1878	0.1871	0.2037	0.192867
52	0.1659	0.16	0.157	0.160967	0.2347	0.2118	0.2066	0.2177	0.1099	0.1309	0.1115	0.117433	0.1492	0.1652	0.1551	0.1565
53	0.1415	0.131	0.1342	0.135567	0.263	0.2476	0.2609	0.257167	0.1968	0.1947	0.2053	0.198933	0.1608	0.1613	0.1802	0.167433
54	0.0932	0.0876	0.0873	0.0893667	0.1389	0.1393	0.1516	0.143267	0.1612	0.1561	0.1541	0.157133	0.1393	0.1353	0.147	0.140533
55	0.1052	0.0968	0.0945	0.0988333	0.2054	0.2117	0.2021	0.2064	0.208	0.2054	0.2105	0.207967	0.1424	0.1414	0.1582	0.147333
56	0.0884	0.0893	0.0851	0.0876	0.1506	0.1391	0.1443	0.144667	0.2103	0.195	0.1889	0.198067	0.1316	0.1338	0.1392	0.134867
57	0.1259	0.1157	0.1102	0.117267	0.1483	0.1506	0.1473	0.148733	0.2277	0.2361	0.2208	0.2282	0.1156	0.1034	0.1065	0.1085
58	0.0818	0.0765	0.072	0.0767667	0.1425	0.1237	0.1147	0.126967	0.1279	0.1301	0.1289	0.128967	0.1007	0.1032	0.1052	0.103033
59	0.1071	0.1018	0.096	0.101633	0.1834	0.1817	0.1692	0.1781	0.1469	0.1532	0.1522	0.150767	0.1263	0.1205	0.1219	0.1229
60	0.0908	0.0928	0.0847	0.0894333	0.1891	0.1823	0.1779	0.1831	0.1584	0.1787	0.1628	0.166633	0.111	0.1179	0.1154	0.114767
61	0.1378	0.1437	0.1327	0.138067	0.2784	0.266	0.2649	0.269767	0.2341	0.2402	0.2583	0.2442	0.1459	0.1264	0.1394	0.137233
62	0.0946	0.0878	0.0873	0.0899	0.2104	0.1388	0.1269	0.1587	0.1678	0.164	0.1715	0.167767	0.1384	0.1341	0.1361	0.1362
63	0.1052	0.0965	0.0946	0.0987667	0.2687	0.2611	0.2471	0.258967	0.1956	0.1973	0.2027	0.198533	0.2446	0.2364	0.2492	0.2434
64	0.1372	0.1433	0.1396	0.140033	0.263	0.2392	0.2417	0.247967	0.2658	0.2665	0.2662	0.266167	0.4649	0.416	0.4255	0.435467
65	0.1905	0.1814	0.1766	0.182833	0.3522	0.3496	0.3661	0.355967	0.2138	0.2117	0.2102	0.2119	0.1077	0.1061	0.1082	0.107333
66	0.1647	0.1509	0.1491	0.1549	0.2484	0.2548	0.2497	0.250967	0.1698	0.1779	0.1644	0.1707	0.112	0.1096	0.116	0.112533
67	0.1462	0.1388	0.1342	0.139733	0.2753	0.2704	0.2689	0.271533	0.1736	0.1706	0.1661	0.1701	0.1254	0.1284	0.1306	0.128133
68	0.1797	0.1618	0.162	0.167833	0.3251	0.3199	0.3352	0.326733	0.1972	0.1943	0.186	0.1925	0.1041	0.1173	0.1085	0.109967
69	0.1459	0.1338	0.1363	0.138667	0.25	0.2511	0.2433	0.248133	0.1859	0.1757	0.1766	0.1794	0.097	0.1039	0.095	0.0986333
70	0.2216	0.2073	0.2034	0.210767	0.4087	0.4141	0.3909	0.404567	0.2425	0.2263	0.2233	0.2307	0.1253	0.1273	0.1363	0.129633
71	0.1519	0.1439	0.1389	0.1449	0.2912	0.2926	0.2912	0.291667	0.2005	0.1922	0.1852	0.192633	0.1048	0.1072	0.1107	0.107567
72	0.2354	0.2095	0.2288	0.224567	0.4048	0.4179	0.4079	0.4102	0.2082	0.1869	0.1914	0.1955	0.1221	0.1095	0.1098	0.1138
73	0.1695	0.157	0.1549	0.160467	0.2699	0.2812	0.2761	0.275733	0.1777	0.1716	0.1697	0.173	0.102	0.1034	0.1052	0.103533
74	0.1628	0.158	0.1569	0.159233	0.2402	0.2354	0.2397	0.238433	0.2042	0.2042	0.199	0.202467	0.1057	0.1051	0.107	0.105933
75	0.1542	0.1478	0.1442	0.148733	0.2441	0.2425	0.2406	0.2424	0.1913	0.1924	0.1915	0.191733	0.1041	0.1035	0.1142	0.107267
76	0.1707	0.1598	0.1607	0.163733	0.3508	0.3496	0.342	0.347467	0.2144	0.2163	0.217	0.2159	0.1059	0.1078	0.1121	0.1086
77	0.1657	0.1593	0.1559	0.1603	0.2701	0.288	0.2757	0.277933	0.1964	0.1929	0.196	0.1951	0.1067	0.1118	0.1102	0.109567
78	0.2176	0.2053	0.2027	0.208533	0.35	0.3533	0.3491	0.3508	0.2259	0.2293	0.2291	0.2281	0.1081	0.1081	0.1019	0.106033
79	0.1952	0.1937	0.183	0.190633	0.3573	0.3508	0.3456	0.351233	0.2345	0.2283	0.2328	0.231867	0.1137	0.1192	0.1196	0.1175
80	0.1917	0.1795	0.1772	0.1828	0.3149	0.3041	0.3044	0.3078	0.2353	0.2367	0.2384	0.2368	0.114	0.1177	0.1137	0.115133
81	0.153	0.1496	0.143	0.148533	0.3136	0.3048	0.3012	0.306533	0.1934	0.185	0.1856	0.188	0.1434	0.1398	0.1444	0.142533
82	0.1181	0.1156	0.1065	0.1134	0.2118	0.2045	0.2022	0.206167	0.1574	0.1556	0.1569	0.156633	0.0822	0.0824	0.085	0.0832
83	0.1259	0.1205	0.1179	0.121433	0.2434	0.237	0.2338	0.238067	0.1606	0.1614	0.157	0.159667	0.0924	0.0955	0.1038	0.0972333
84	0.2036	0.1913	0.1878	0.194233	0.4335	0.4241	0.4106	0.422733	0.2176	0.2245	0.2188	0.2203	0.1089	0.1109	0.1173	0.112367
85	0.143	0.1359	0.1329	0.137267	0.3468	0.3377	0.32	0.334833	0.1674	0.1734	0.1685	0.169767	0.092	0.0946	0.1039	0.0968333
86	0.14	0.1342	0.1307	0.134967	0.2901	0.2802	0.2765	0.282267	0.1798	0.1856	0.1791	0.1815	0.0949	0.094	0.1063	0.0984
87	0.1245	0.119	0.1153	0.1196	0.2325	0.2292	0.2277	0.2298	0.1622	0.1605	0.1596	0.160767	0.0967	0.0975	0.1059	0.100033
88	0.1733	0.1692	0.1588	0.1671	0.4596	0.4512	0.4589	0.456567	0.2028	0.2027	0.2094	0.204967	0.0984	0.0994	0.1085	0.1021
89	0.1477	0.1445	0.1397	0.143967	0.2601	0.2658	0.2564	0.260767	0.1455	0.1473	0.1436	0.145467	0.1154	0.1168	0.1203	0.1175
90	0.1691	0.1625	0.1581	0.163233	0.3104	0.3066	0.3118	0.3096	0.1921	0.1891	0.1846	0.1886	0.1652	0.167	0.1719	0.168033
91	0.1201	0.1166	0.114	0.1169	0.1634	0.1638	0.1651	0.1641	0.1535	0.1588	0.1554	0.1559	0.0843	0.09	0.091	0.0884333
92	0.3211	0.3139	0.3121	0.3157	0.307	0.3141	0.315	0.312033	0.2552	0.2548	0.2525	0.254167	0.1208	0.1258	0.1267	0.124433
93	0.2224	0.2089	0.2035	0.2116	0.2783	0.2867	0.2767	0.280567	0.2724	0.2701	0.2682	0.270233	0.127	0.1273	0.1351	0.1298
94	0.1562	0.1584	0.1524	0.155667	0.2277	0.2283	0.2261	0.227367	0.2195	0.2264	0.2202	0.222033	0.0964	0.1021	0.1025	0.100333
95	0.1564	0.1591	0.1564	0.1573	0.2503	0.2479	0.2486	0.248933	0.2348	0.2337	0.2367	0.235067	0.1261	0.1226	0.1279	0.125533
96	0.1428	0.1373	0.1337	0.137933	0.2833	0.2772	0.2786	0.2797	0.2065	0.2022	0.2048	0.2045	0.1266	0.1255	0.1325	0.1282
97	0.1678	0.1673	0.1626	0.1659	0.2514	0.2463	0.2441	0.247267	0.2214	0.2097	0.2242	0.218433	0.1345	0.1288	0.1233	0.128867
98	0.1649	0.164	0.1547	0.1612	0.2743	0.2635	0.2702	0.269333	0.2266	0.2207	0.2191	0.222133	0.1319	0.1336	0.132	0.1325
99	0.1671	0.1559	0.1516	0.1582	0.2887	0.2862	0.2878	0.287567	0.2735	0.2652	0.272	0.270233	0.1401	0.1294	0.1382	0.1359
100	0.2083	0.1922	0.1942	0.198233	0.2547	0.2484	0.244	0.249033	0.2984	0.2983	0.2707	0.289133	0.1381	0.1364	0.1381	0.137533
101	0.1566	0.1474	0.1372	0.147067	0.272	0.2664	0.282	0.273467	0.233	0.2384	0.2278	0.233067	0.1372	0.1351	0.141	0.137767
102	0.1417	0.1335	0.126	0.133733	0.2612	0.262	0.2518	0.258333	0.1904	0.1925	0.1871	0.19	0.1254	0.1253	0.1218	0.124167
103	0.1906	0.18	0.1736	0.1814	0.3255	0.3076	0.3174	0.316833	0.2854	0.2842	0.2778	0.282467	0.1186	0.1149	0.1216	0.118367
104	0.1959	0.1816	0.1776	0.185033	0.3162	0.308	0.3001	0.3081	0.2112	0.2127	0.2285	0.217467	0.118	0.1231	0.127	0.1227
105	0.0968	0.091	0.0926	0.0934667	0.2007	0.2035	0.2103	0.204833	0.2049	0.2016	0.2036	0.203367	0.1121	0.1173	0.1218	0.117067
106	0.1411	0.1352	0.1335	0.1366	0.2356	0.2237	0.2362	0.231833	0.3098	0.2974	0.3195	0.3089	0.1653	0.1695	0.1777	0.170833
107	0.1016	0.1013	0.098	0.1003	0.1523	0.154	0.1537	0.153333	0.1779	0.1709	0.1858	0.1782	0.088	0.0928	0.1026	0.0944667
108	0.1945	0.1914	0.1871	0.191	0.253	0.2515	0.3381	0.280867	0.4118	0.4227	0.4563	0.430267	0.2031	0.2157	0.2366	0.218467
109	0.0866	0.0874	0.0896	0.0878667	0.1632	0.1535	0.1618	0.1595	0.1558	0.1606	0.1658	0.160733	0.0775	0.0806	0.0891	0.0824
110	0.1181	0.109	0.1115	0.112867	0.1912	0.1874	0.1895	0.189367	0.1936	0.1837	0.1928	0.190033	0.1174	0.1211	0.1368	0.1251
111	0.1343	0.1393	0.1376	0.137067	0.2811	0.2951	0.2866	0.2876	0.189	0.1921	0.1983	0.193133	0.0933	0.1049	0.1133	0.103833
112	0.1864	0.2688	0.1782	0.211133	0.2775	0.3086	0.2767	0.2876	0.3437	0.345	0.3355	0.3414	0.2032	0.208	0.2175	0.209567
113	0.1795	0.1737	0.1721	0.1751	0.3247	0.3115	0.3265	0.3209	0.3059	0.3007	0.2968	0.301133	0.1255	0.1306	0.1457	0.133933
114	0.1547	0.1486	0.1421	0.148467	0.2501	0.2647	0.2528	0.255867	0.2479	0.2473	0.2454	0.246867	0.1161	0.1148	0.1081	0.113
115	0.2273	0.2176	0.2183	0.221067	0.34	0.3316	0.3243	0.331967	0.3165	0.3384	0.3176	0.324167	0.1124	0.1258	0.1318	0.123333
116	0.1116	0.114	0.1088	0.111467	0.1817	0.1679	0.1705	0.173367	0.2038	0.2061	0.187	0.198967	0.1126	0.1237	0.1238	0.120033
117	0.1708	0.1709	0.1624	0.168033	0.2882	0.2847	0.2744	0.282433	0.2794	0.2838	0.2936	0.2856	0.1254	0.1344	0.1429	0.134233
118	0.2833	0.2596	0.2558	0.266233	0.3219	0.299	0.3062	0.309033	0.3318	0.3389	0.3029	0.324533	0.1205	0.1231	0.1304	0.124667
119	0.151	0.1394	0.1395	0.1433	0.2369	0.2275	0.2423	0.235567	0.2508	0.2454	0.2382	0.2448	0.121	0.125	0.1338	0.1266
120	0.1316	0.1323	0.1333	0.1324	0.2499	0.218	0.2408	0.236233	0.2056	0.2056	0.2018	0.204333	0.1188	0.1213	0.1188	0.119633
121	0.1173	0.1178	0.1092	0.114767	0.213	0.2146	0.2025	0.210033	0.195	0.2121	0.1967	0.201267	0.0993	0.1042	0.1146	0.106033
122	0.3254	0.2698	0.2929	0.296033	0.3858	0.3844	0.39	0.386733	0.4442	0.4573	0.4373	0.446267	0.1963	0.21	0.2204	0.2089
123	0.3439	0.3408	0.3459	0.343533	0.3944	0.368	0.3694	0.377267	0.4755	0.4617	0.4414	0.459533	0.1595	0.162	0.1932	0.171567
124	0.1895	0.1821	0.1799	0.183833	0.2768	0.2892	0.2577	0.274567	0.397	0.3962	0.3791	0.390767	0.1818	0.1862	0.183	0.183667
125	0.1177	0.1119	0.1087	0.112767	0.1791	0.167	0.1705	0.1722	0.224	0.2194	0.2132	0.218867	0.0991	0.0999	0.1021	0.100367
126	0.1666	0.1571	0.1606	0.161433	0.4268	0.4176	0.426	0.423467	0.2078	0.2018	0.2098	0.206467	0.1329	0.1256	0.1336	0.1307
127	0.1635	0.1562	0.1497	0.156467	0.3379	0.3312	0.3413	0.3368	0.2553	0.2395	0.2458	0.246867	0.113	0.1167	0.1147	0.1148
128	0.3822	0.3732	0.3752	0.376867	0.2842	0.2709	0.271	0.275367	0.3102	0.3131	0.3216	0.314967	0.1499	0.1447	0.1495	0.148033
129	0.1354	0.1334	0.1248	0.1312	0.2184	0.215	0.2086	0.214	0.2271	0.2252	0.2088	0.220367	0.1004	0.0994	0.1123	0.104033
130	0.1358	0.1068	0.1157	0.119433	0.1403	0.1307	0.1345	0.135167	0.1817	0.1733	0.178	0.177667	0.0806	0.0793	0.0844	0.0814333
131	0.3025	0.2259	0.2286	0.252333	0.4541	0.4176	0.4171	0.4296	0.3927	0.3716	0.3494	0.371233	0.1809	0.1862	0.1845	0.183867
132	0.1126	0.1014	0.1035	0.105833	0.1744	0.1701	0.1687	0.171067	0.2156	0.2323	0.2108	0.219567	0.1121	0.122	0.1187	0.1176
133	0.0928	0.0873	0.082	0.0873667	0.149	0.1452	0.1426	0.1456	0.1757	0.1908	0.1875	0.184667	0.0952	0.09	0.0915	0.0922333
134	0.2157	0.2006	0.2088	0.208367	0.2216	0.215	0.2187	0.218433	0.2768	0.2901	0.2878	0.2849	0.1375	0.1378	0.1452	0.140167
135	0.1226	0.1174	0.1165	0.118833	0.1693	0.1677	0.1658	0.1676	0.239	0.247	0.2429	0.242967	0.129	0.1225	0.1301	0.1272
136	0.1871	0.1717	0.171	0.1766	0.2473	0.2399	0.2447	0.243967	0.2639	0.2703	0.2654	0.266533	0.1356	0.1341	0.1352	0.134967

## Sheet: Cross-Reactivity Assessment
Supporting information 2: Raw data for I-ELISA.
Pathogens	Fusion Protein 1			Mean	Fusion Protein 2			Mean
Escherichia coli O157:H7	0.0831	0.0784	0.0803	0.0806	0.0932	0.0849	0.0872	0.0884333
Legionella pneumophila	0.1302	0.1173	0.1157	0.121067	0.1904	0.1664	0.1822	0.179667
Salmonella	0.0966	0.0887	0.0912	0.0921667	0.1765	0.1637	0.1614	0.1672
Yersinia enterocolitica O9	0.0791	0.0813	0.0721	0.0775	0.0748	0.073	0.0831	0.0769667
Vibrio parahaemolyticus	0.1436	0.1241	0.1247	0.1308	0.2817	0.284	0.2721	0.279267
Listeria monocytogenes	0.0884	0.0779	0.0862	0.0841667	0.1088	0.1059	0.1026	0.105767
Vibrio cholerae	0.1068	0.1062	0.1034	0.105467	0.0993	0.0828	0.093	0.0917
Negative control	0.1037	0.0926	0.0845	0.0936	0.142	0.1428	0.1463	0.1437
